# Supplementary material for: Lymphovascular Invasion Is a Predictor of Clinical Outcomes in Bladder Cancer Patients Treated with Radical Cystectomy
Source: J Clin Med. 2025 Jul 18;14(14):5120. doi: 10.3390/jcm14145120 (PMC12295869; doi:10.3390/jcm14145120)
Supplement: Supplementary file 1 [file jcm-14-05120-s001.zip]

Archive with 1 entries (1 files):
- jcm-3698627-supplementary.pdf
